# Supplementary material for: Gene-Specific Function Prediction for Non-Synonymous Mutations in Monogenic Diabetes Genes
Source: PLoS One. 2014 Aug 19;9(8):e104452. doi: 10.1371/journal.pone.0104452 (PMC4138110; doi:10.1371/journal.pone.0104452)
Supplement: Table S1 — Method comparisons for gene-specific function prediction for non-synonymous mutations causing diabetes. (XLS) [file pone.0104452.s001.xls]

## Sheet: TableS1
Supplementary Table 1 Method comparisons for gene-specific function prediction for non-synonymous mutations causing diabetes
Gene	Methods	redefinedCutoff	FPR	FNR	MCC	previousCutoff*	FPR	FNR	MCC
GCK	GERP++ RS	4.0604	0.454545	0.0983982	0.294	4.4	0.454545	0.12357	0.257
GCK	LR score	0.762337	0.454545	0.0205656	0.549	0.5	0.818182	0.00257069	0.368
GCK	LRT	0.9	0.941176	0	0.238	0.999	0.764706	0.0285714	0.22
GCK	FATHMM	0.545273	0.818182	0.0179949	0.228	0.453	1	0	N.A.
GCK	Polyphen2 HDIV	0.02	0.5	0.0179949	0.53	0.5	0.363636	0.0745501	0.413
GCK	Polyphen2 HVAR	0.033	0.409091	0.033419	0.515	0.5	0.363636	0.131105	0.312
GCK	Mutation Assessor	0.482431	0.571429	0.0128866	0.505	0.65	0.142857	0.198454	0.344
GCK	MutationTaster	0.15	0.636364	0.00700935	0.498	0.5	0.636364	0.0116822	0.453
GCK	PhyloP	0.161965	0.727273	0.0228833	0.291	1.6	0.454545	0.1373	0.24
GCK	RadialSVM score	0.563879	0.409091	0.0179949	0.599	0.5	0.681818	0.0128535	0.408
GCK	SIFT	0.779	0.363636	0.0966057	0.369	0.95	0.181818	0.211488	0.32
GCK	SiPhy	8.28026	0.545455	0.0228833	0.452	12.17	0.409091	0.0869565	0.343
INS	GERP++ RS	0.61305	0.428571	0.105263	0.491	4.4	0	1	N.A.
INS	LR score	0.76254	0.615385	0.03125	0.471	0.5	0.769231	0.03125	0.318
INS	LRT	0.999341	0.333333	0.130435	0.435	0.999	0.666667	0.130435	0.18
INS	FATHMM	0.577404	0	0.71875	0.319	0.453	1	0	N.A.
INS	Polyphen2 HDIV	0.988108	0.166667	0.125	0.608	0.5	0.5	0.09375	0.406
INS	Polyphen2 HVAR	0.94229	0.166667	0.125	0.608	0.5	0.5	0.09375	0.406
INS	Mutation Assessor	0.693906	0.166667	0.133333	0.602	0.65	0.5	0.1	0.4
INS	MutationTaster	0.9	0.285714	0.25	0.438	0.5	0.357143	0.25	0.374
INS	PhyloP	0.259001	0.357143	0.157895	0.475	1.6	0.285714	0.5	0.191
INS	RadialSVM score	0.595418	0.0769231	0.125	0.756	0.5	0.615385	0.03125	0.471
INS	SIFT	0.98976	0.571429	0.125	0.339	0.95	0.642857	0.09375	0.32
INS	SiPhy	8.6761	0.142857	0.315789	0.482	12.17	0	0.815789	0.239
KCNJ11	GERP++ RS	4.40755	0.553846	0.0819672	0.41	4.4	0.553846	0.0819672	0.41
KCNJ11	LR score	0.814966	0.15625	0.278689	0.57	0.5	0.53125	0.147541	0.347
KCNJ11	LRT	0.999	0.568627	0.0384615	0.465	0.999	0.568627	0.0384615	0.465
KCNJ11	FATHMM	0.497535	0.607843	0.0576923	0.402	0.453	1	0	N.A.
KCNJ11	Polyphen2 HDIV	0.89	0.46	0.0384615	0.556	0.5	0.58	0.0192308	0.487
KCNJ11	Polyphen2 HVAR	0.46	0.42	0.0192308	0.615	0.5	0.42	0.0384615	0.589
KCNJ11	Mutation Assessor	0.533806	0.685185	0.0491803	0.35	0.65	0.277778	0.491803	0.235
KCNJ11	MutationTaster	0.999	0.553846	0.0327869	0.48	0.5	0.815385	0.0163934	0.276
KCNJ11	PhyloP	1.68712	0.615385	0.0491803	0.403	1.6	0.615385	0.0491803	0.403
KCNJ11	RadialSVM score	0.575257	0.21875	0.213115	0.568	0.5	0.453125	0.147541	0.418
KCNJ11	SIFT	0.919	0.45098	0.307692	0.244	0.95	0.431373	0.365385	0.204
KCNJ11	SiPhy	13.5715	0.430769	0.0819672	0.517	12.17	0.461538	0.0819672	0.49
ABCC8	GERP++ RS	4.54464	0.508108	0.109375	0.342	4.4	0.524324	0.109375	0.33
ABCC8	LR score	0.691446	0.296512	0.21875	0.436	0.5	0.627907	0.140625	0.223
ABCC8	LRT	0.999681	0.688889	0.0172414	0.324	0.999	0.762963	0.0172414	0.268
ABCC8	FATHMM	0.52254	0.148148	0.62069	0.257	0.453	0.977778	0.0517241	-0.078
ABCC8	Polyphen2 HDIV	0.7	0.4	0.172414	0.393	0.5	0.437037	0.172414	0.36
ABCC8	Polyphen2 HVAR	0.49	0.362963	0.206897	0.394	0.5	0.362963	0.224138	0.379
ABCC8	Mutation Assessor	0.619015	0.412162	0.125	0.427	0.65	0.344595	0.3125	0.317
ABCC8	MutationTaster	0.999	0.702703	0.015625	0.295	0.5	0.854054	0.015625	0.18
ABCC8	PhyloP	1.38928	0.572973	0.046875	0.353	1.6	0.545946	0.125	0.298
ABCC8	RadialSVM score	0.565889	0.290698	0.21875	0.441	0.5	0.453488	0.15625	0.349
ABCC8	SIFT	0.979	0.309677	0.423729	0.245	0.95	0.419355	0.389831	0.171
ABCC8	SiPhy	14.2138	0.421622	0.15625	0.37	12.17	0.562162	0.078125	0.331
HNF1A	GERP++ RS	2.66408	0.538462	0.0883392	0.41	4.4	0.346154	0.261484	0.339
HNF1A	LR score	0.14904	0.828947	0	0.369	0.5	0.763158	0.0245902	0.343
HNF1A	LRT	0.983384	0.673469	0.0669456	0.31	0.999	0.55102	0.146444	0.285
HNF1A	FATHMM	0.509109	0.873016	0.0248963	0.197	0.453	1	0	N.A.
HNF1A	Polyphen2 HDIV	0.17	0.586207	0.0578512	0.423	0.5	0.551724	0.115702	0.342
HNF1A	Polyphen2 HVAR	0.069	0.603448	0.0413223	0.448	0.5	0.448276	0.210744	0.301
HNF1A	Mutation Assessor	0.631071	0.25	0.316456	0.333	0.65	0.208333	0.459916	0.248
HNF1A	MutationTaster	0.02	0.628205	0.0150376	0.507	0.5	0.628205	0.0300752	0.462
HNF1A	PhyloP	0.017579	0.692308	0.0282686	0.405	1.6	0.397436	0.219081	0.344
HNF1A	RadialSVM score	0.274788	0.828947	0	0.369	0.5	0.736842	0.045082	0.314
HNF1A	SIFT	0.989	0.19697	0.384298	0.344	0.95	0.378788	0.280992	0.292
HNF1A	SiPhy	7.27809	0.615385	0.0530035	0.413	12.17	0.448718	0.215548	0.305
HNF1B	GERP++ RS	5.95906	0.0192308	0.75	0.367	4.4	0.826923	0.142857	0.039
HNF1B	LR score	0.974582	0.0392157	0.666667	0.402	0.5	0.921569	0	0.169
HNF1B	LRT	0.998279	0.904762	0	0.199	0.999	0.904762	0.0740741	0.037
HNF1B	FATHMM	0.61099	0.204082	0.592593	0.218	0.453	1	0	N.A.
HNF1B	Polyphen2 HDIV	0.994	0.309524	0.148148	0.53	0.5	0.714286	0.111111	0.207
HNF1B	Polyphen2 HVAR	0.95509	0.357143	0.185185	0.448	0.5	0.690476	0.111111	0.229
HNF1B	Mutation Assessor	0.701953	0	0.777778	0.389	0.65	0.555556	0.185185	0.264
HNF1B	MutationTaster	0.998	0.730769	0.0357143	0.285	0.5	0.788462	0.0357143	0.235
HNF1B	PhyloP	2.82358	0.0384615	0.571429	0.49	1.6	0.634615	0.178571	0.194
HNF1B	RadialSVM score	0.649512	0.568627	0.0740741	0.368	0.5	0.882353	0	0.21
HNF1B	SIFT	0.919	0.326923	0.111111	0.533	0.95	0.307692	0.222222	0.447
HNF1B	SiPhy	18.6625	0.153846	0.535714	0.337	12.17	0.711538	0.142857	0.163
HNF4A	GERP++ RS	4.26757	0.578947	0.202703	0.237	4.4	0.578947	0.283784	0.143
HNF4A	LR score	0.892308	0.122807	0.238095	0.641	0.5	0.649123	0.0793651	0.334
HNF4A	LRT	0.948159	0.530612	0	0.575	0.999	0.44898	0.112903	0.472
HNF4A	FATHMM	0.52926	0.333333	0.174603	0.5	0.453	0.703704	0.0793651	0.282
HNF4A	Polyphen2 HDIV	0.99	0.22807	0.222222	0.549	0.5	0.473684	0.0952381	0.47
HNF4A	Polyphen2 HVAR	0.92	0.175439	0.253968	0.571	0.5	0.315789	0.190476	0.499
HNF4A	Mutation Assessor	0.659896	0.185185	0.225806	0.588	0.65	0.222222	0.209677	0.568
HNF4A	MutationTaster	0.999	0.596491	0.0454545	0.437	0.5	0.736842	0.0151515	0.368
HNF4A	PhyloP	0.880313	0.666667	0.135135	0.237	1.6	0.561404	0.310811	0.131
HNF4A	RadialSVM score	0.653599	0.140351	0.222222	0.637	0.5	0.473684	0.111111	0.449
HNF4A	SIFT	0.999	0.137255	0.370968	0.498	0.95	0.352941	0.258065	0.391
HNF4A	SiPhy	8.61442	0.666667	0.0675676	0.341	12.17	0.491228	0.216216	0.305
* Deleterious thresholds for PhyloP, GERP++ RS and SiPhy are defined according to the study by Dong et al. (3)
